# Supplementary material for: Long-term memory plasticity in a decade-long connectivity study post anterior temporal lobe resection
Source: Nat Commun. 2025 Jan 15;16:692. doi: 10.1038/s41467-024-55704-x (PMC11735635; doi:10.1038/s41467-024-55704-x)
Supplement: Supplementary file 4 — Source Data [file 41467_2024_55704_MOESM4_ESM.xlsx]

## Sheet: Figure 1
Figure 1	ID	Sex	Group	dominance	List_preop	List_1y	List_10y	Design_preop	Design_1y	Design_10y
	LTLE001	1	0	2	-1.64583	-0.5	-1.41667	-1.46154	-0.5	0.271186
	LTLE002	1	0	1	-1.16667	-2.72917	-2.10417	-0.366197	-1.35211	-2.33803
	LTLE003	2	0	1	-2.52083	-0.645833	-0.854167	-0.084507	1.32394	0.478873
	LTLE004	1	0	1	-0.916667	0.125	-0.722222	0.461538	-0.115385	0.779661
	LTLE005	2	0	1	0.666667	-0.861111	0.5	0.101695	0.779661	0.056338
	LTLE006	2	0	1	-0.541667	0.0833333	1.36893	-0.366197	-0.225352	1.59036
	LTLE007	1	0	1	-1.69444	-1.13889	-0.305556	0.610169	0.610169	0.271186
	LTLE008	1	0	1	-2.94444	-3.63889	-2.3125	-0.915254	0.949153	-0.084507
	LTLE009	1	0	1	-1.125	-1.33333	-1.69444	-0.307692	-0.884615	0.271186
	LTLE010	2	0	1	-0.0833333	-0.604167	-1.125	-0.115385	0.846154	1.03846
	LTLE011	1	0	1	-3.22222	-4.88889	-2.41667	-2.61017	-0.745763	0.760563
	LTLE012	2	0	1	-2.94444	-2.25	-2.72917	-0.0677966	0.271186	-1.21127
	RTLE001	2	1	2	-2.72917	-1.79167	-3.14583	NA	NA	NA
	RTLE002	2	1	1	0.229167	-0.291667	-0.395833	0.269231	-1.65385	0.0769231
	RTLE003	1	1	1	-0.645833	-0.229167	0.0833333	-0.647887	-0.647887	0.619718
	RTLE004	2	1	1	1.36111	1.5	1.77778	0.440678	0.949153	0.440678
	RTLE005	2	1	1	1.47917	0.958333	1.16667	-1.07692	1.03846	1.46479
	RTLE006	2	1	1	0.805556	-0.444444	-0.722222	0.610169	-1.25424	0.760563
	RTLE007	2	1	1	-1.58333	-1.6875	-2.41667	-1.21127	-1.07042	-1.77465
	RTLE008	1	1	1	-1.69444	-1.55556	-1.55556	-0.0677966	-0.0677966	-1.9322
	RTLE009	1	1	1	-1.13889	-1	-0.444444	-0.915254	-1.25424	0.056338
	RTLE010	2	1	1	-1.0625	-3.25	-3.45833	-1.6338	-1.6338	-1.3012
	RTLE011	2	1	2	-0.583333	-2.80556	-0.444444	-1.42373	-2.77966	-3.04225
	RTLE012	2	1	1	-1.85417	0.4375	0.854167	0.846154	-1.26923	0.440678
	RTLE013	1	1	1	-1.95833	-0.722222	-2.25	0.269231	0.440678	0.271186
	C001	1	2	1	-0.722222	0.388889	1.125	0.949153	0.779661	0.901408
	C002	1	2	1	-0.0833333	0.541667	-0.722222	0.269231	-0.307692	1.11864
	C003	2	2	1	0.1875	1.125	1.17773	1.46479	1.60563	0.10661
	C004	1	2	1	0.645833	0.125	-1.27778	0.653846	0.269231	0.610169
	C005	2	2	1	-0.583333	2.47222	1.49942	0.101695	0.779661	0.619195
	C006	2	2	1	-0.333333	1.125	0.39	0.197183	0.056338	0.12
	C007	2	2	1	0.495146	2.14563	1.05356	0.86747	1.10843	1.1846
	C008	1	2	1	1.77778	1.91667	0.482509	0.271186	0.610169	1.02041
	C009	2	2	1	-0.1875	-0.1875	-0.93	0.846154	0.846154	0.91
	C010	2	2	1	1.02083	1.64583	1.07066	1.46479	1.32394	1.0661

## Sheet: Figure 2
Figure 2	ID	Sex	Group	voxel_total	volume_preHipp	volume_postHipp
	LTLE001	1	0	3266	4122.42	3157.56
	LTLE002	1	0	3407	3789.59	3292.82
	LTLE003	2	0	3381	3586.97	3268
	LTLE004	1	0	5106	4972.55	4936.78
	LTLE005	2	0	2159	3434.44	2086.95
	LTLE006	2	0	5444	5264.2	5264.2
	LTLE007	1	0	3627	4587.96	3506.22
	LTLE008	1	0	2444	3676.46	2362.68
	LTLE009	1	0	3149	4680.64	4151.93
	LTLE010	2	0	3069	4273.16	2967.05
	LTLE011	1	0	3765	4391.27	3640.06
	LTLE012	2	0	4545	5013.54	4393.01
	RTLE001	2	1	2207	4865.04	2904.29
	RTLE002	2	1	2815	5302.85	3705.02
	RTLE003	1	1	5254	6082.23	5081.26
	RTLE004	2	1	4858	5912.28	4695.42
	RTLE005	2	1	3639	5629.15	3518.46
	RTLE006	2	1	1766	5304.72	1707.02
	RTLE007	2	1	2822	3963.02	3714.26
	RTLE008	1	1	2148	5703.38	3854.9
	RTLE009	1	1	2164	5140.99	2091.58
	RTLE010	2	1	3608	4257.23	3488.55
	RTLE011	2	1	2806	5064.04	3693.71
	RTLE012	2	1	2651	5452.84	4660.05

## Sheet: Figure 3
Figure 3
Subject ID	Subject ID	Age Group (at 10 years)	fMRI Task Condition	Seed Region	Region of Interest	Eigenvariate (Connectivity difference)	F-contrast	Sex
LTLE001	LTLE001	18-30	Words Remembered	Left medial temporal seed	L fusiform	-0.57855	ajusted	1
LTLE002	LTLE002	46-59	Words Remembered	Left medial temporal seed	L fusiform	0.516886	ajusted	1
LTLE003	LTLE003	46-59	Words Remembered	Left medial temporal seed	L fusiform	-0.183355	ajusted	2
LTLE004	LTLE004	31-45	Words Remembered	Left medial temporal seed	L fusiform	0.25186	ajusted	1
LTLE005	LTLE005	46-59	Words Remembered	Left medial temporal seed	L fusiform	1.06652	ajusted	2
LTLE006	LTLE006	60-69	Words Remembered	Left medial temporal seed	L fusiform	0.910057	ajusted	2
LTLE007	LTLE007	31-45	Words Remembered	Left medial temporal seed	L fusiform	-0.131347	ajusted	1
LTLE008	LTLE008	46-59	Words Remembered	Left medial temporal seed	L fusiform	-0.280664	ajusted	1
LTLE009	LTLE009	31-45	Words Remembered	Left medial temporal seed	L fusiform	0.372433	ajusted	1
LTLE010	LTLE010	18-30	Words Remembered	Left medial temporal seed	L fusiform	0.498435	ajusted	2
LTLE011	LTLE011	46-59	Words Remembered	Left medial temporal seed	L fusiform	-0.183337	ajusted	1
RTLE001	RTLE001	60-69	Words Remembered	Left medial temporal seed	L fusiform	-0.159728	ajusted	2
RTLE002	RTLE002	18-30	Words Remembered	Left medial temporal seed	L fusiform	0.630015	ajusted	2
RTLE003	RTLE003	46-59	Words Remembered	Left medial temporal seed	L fusiform	-0.0752624	ajusted	1
RTLE004	RTLE004	31-45	Words Remembered	Left medial temporal seed	L fusiform	0.0905919	ajusted	2
RTLE005	RTLE005	46-59	Words Remembered	Left medial temporal seed	L fusiform	0.363422	ajusted	2
RTLE006	RTLE006	46-59	Words Remembered	Left medial temporal seed	L fusiform	-1.1649	ajusted	2
RTLE007	RTLE007	60-69	Words Remembered	Left medial temporal seed	L fusiform	-0.185263	ajusted	2
RTLE008	RTLE008	31-45	Words Remembered	Left medial temporal seed	L fusiform	0.288143	ajusted	1
RTLE009	RTLE009	46-59	Words Remembered	Left medial temporal seed	L fusiform	-0.313363	ajusted	1
RTLE010	RTLE010	60-69	Words Remembered	Left medial temporal seed	L fusiform	0.283124	ajusted	2
RTLE011	RTLE011	46-59	Words Remembered	Left medial temporal seed	L fusiform	0.243223	ajusted	2
LTLE001	LTLE001	18-30	Words Remembered	Left medial temporal seed	L parahippocampus	1.84788	ajusted	1
LTLE002	LTLE002	46-59	Words Remembered	Left medial temporal seed	L parahippocampus	-0.0250111	ajusted	1
LTLE003	LTLE003	46-59	Words Remembered	Left medial temporal seed	L parahippocampus	-0.484839	ajusted	2
LTLE004	LTLE004	31-45	Words Remembered	Left medial temporal seed	L parahippocampus	0.910314	ajusted	1
LTLE005	LTLE005	46-59	Words Remembered	Left medial temporal seed	L parahippocampus	1.01498	ajusted	2
LTLE006	LTLE006	60-69	Words Remembered	Left medial temporal seed	L parahippocampus	1.02677	ajusted	2
LTLE007	LTLE007	31-45	Words Remembered	Left medial temporal seed	L parahippocampus	-0.514035	ajusted	1
LTLE008	LTLE008	46-59	Words Remembered	Left medial temporal seed	L parahippocampus	-0.0867769	ajusted	1
LTLE009	LTLE009	31-45	Words Remembered	Left medial temporal seed	L parahippocampus	0.0731594	ajusted	1
LTLE010	LTLE010	18-30	Words Remembered	Left medial temporal seed	L parahippocampus	0.886763	ajusted	2
LTLE011	LTLE011	46-59	Words Remembered	Left medial temporal seed	L parahippocampus	0.43387	ajusted	1
RTLE001	RTLE001	60-69	Words Remembered	Left medial temporal seed	L parahippocampus	-2.19152	ajusted	2
RTLE002	RTLE002	18-30	Words Remembered	Left medial temporal seed	L parahippocampus	1.35099	ajusted	2
RTLE003	RTLE003	46-59	Words Remembered	Left medial temporal seed	L parahippocampus	-1.33921	ajusted	1
RTLE004	RTLE004	31-45	Words Remembered	Left medial temporal seed	L parahippocampus	1.02305	ajusted	2
RTLE005	RTLE005	46-59	Words Remembered	Left medial temporal seed	L parahippocampus	1.23562	ajusted	2
RTLE006	RTLE006	46-59	Words Remembered	Left medial temporal seed	L parahippocampus	1.40514	ajusted	2
RTLE007	RTLE007	60-69	Words Remembered	Left medial temporal seed	L parahippocampus	-1.16363	ajusted	2
RTLE008	RTLE008	31-45	Words Remembered	Left medial temporal seed	L parahippocampus	0.511777	ajusted	1
RTLE009	RTLE009	46-59	Words Remembered	Left medial temporal seed	L parahippocampus	-0.39447	ajusted	1
RTLE010	RTLE010	60-69	Words Remembered	Left medial temporal seed	L parahippocampus	-0.892011	ajusted	2
RTLE011	RTLE011	46-59	Words Remembered	Left medial temporal seed	L parahippocampus	0.454265	ajusted	2
LTLE001	LTLE001	18-30	Words Remembered	Left medial temporal seed	R parahippocampus 16 -40 -8	-0.618397	ajusted	1
LTLE002	LTLE002	46-59	Words Remembered	Left medial temporal seed	R parahippocampus 16 -40 -8	-0.283802	ajusted	1
LTLE003	LTLE003	46-59	Words Remembered	Left medial temporal seed	R parahippocampus 16 -40 -8	-0.325929	ajusted	2
LTLE004	LTLE004	31-45	Words Remembered	Left medial temporal seed	R parahippocampus 16 -40 -8	-0.0698047	ajusted	1
LTLE005	LTLE005	46-59	Words Remembered	Left medial temporal seed	R parahippocampus 16 -40 -8	0.529479	ajusted	2
LTLE006	LTLE006	60-69	Words Remembered	Left medial temporal seed	R parahippocampus 16 -40 -8	1.02123	ajusted	2
LTLE007	LTLE007	31-45	Words Remembered	Left medial temporal seed	R parahippocampus 16 -40 -8	-0.121264	ajusted	1
LTLE008	LTLE008	46-59	Words Remembered	Left medial temporal seed	R parahippocampus 16 -40 -8	0.388916	ajusted	1
LTLE009	LTLE009	31-45	Words Remembered	Left medial temporal seed	R parahippocampus 16 -40 -8	-0.457826	ajusted	1
LTLE010	LTLE010	18-30	Words Remembered	Left medial temporal seed	R parahippocampus 16 -40 -8	0.113417	ajusted	2
LTLE011	LTLE011	46-59	Words Remembered	Left medial temporal seed	R parahippocampus 16 -40 -8	0.158735	ajusted	1
RTLE001	RTLE001	60-69	Words Remembered	Left medial temporal seed	R parahippocampus 16 -40 -8	-0.948115	ajusted	2
RTLE002	RTLE002	18-30	Words Remembered	Left medial temporal seed	R parahippocampus 16 -40 -8	-0.117163	ajusted	2
RTLE003	RTLE003	46-59	Words Remembered	Left medial temporal seed	R parahippocampus 16 -40 -8	0.412502	ajusted	1
RTLE004	RTLE004	31-45	Words Remembered	Left medial temporal seed	R parahippocampus 16 -40 -8	0.996264	ajusted	2
RTLE005	RTLE005	46-59	Words Remembered	Left medial temporal seed	R parahippocampus 16 -40 -8	-0.682487	ajusted	2
RTLE006	RTLE006	46-59	Words Remembered	Left medial temporal seed	R parahippocampus 16 -40 -8	-0.0305325	ajusted	2
RTLE007	RTLE007	60-69	Words Remembered	Left medial temporal seed	R parahippocampus 16 -40 -8	0.374305	ajusted	2
RTLE008	RTLE008	31-45	Words Remembered	Left medial temporal seed	R parahippocampus 16 -40 -8	-0.322701	ajusted	1
RTLE009	RTLE009	46-59	Words Remembered	Left medial temporal seed	R parahippocampus 16 -40 -8	0.297544	ajusted	1
RTLE010	RTLE010	60-69	Words Remembered	Left medial temporal seed	R parahippocampus 16 -40 -8	0.860159	ajusted	2
RTLE011	RTLE011	46-59	Words Remembered	Left medial temporal seed	R parahippocampus 16 -40 -8	-0.839774	ajusted	2
LTLE001	LTLE001	18-30	Words Remembered	Left medial temporal seed	R parahippocampus 36 -44 -4	-0.952737	ajusted	1
LTLE002	LTLE002	46-59	Words Remembered	Left medial temporal seed	R parahippocampus 36 -44 -4	-0.0803396	ajusted	1
LTLE003	LTLE003	46-59	Words Remembered	Left medial temporal seed	R parahippocampus 36 -44 -4	-0.374102	ajusted	2
LTLE004	LTLE004	31-45	Words Remembered	Left medial temporal seed	R parahippocampus 36 -44 -4	0.0536598	ajusted	1
LTLE005	LTLE005	46-59	Words Remembered	Left medial temporal seed	R parahippocampus 36 -44 -4	0.740496	ajusted	2
LTLE006	LTLE006	60-69	Words Remembered	Left medial temporal seed	R parahippocampus 36 -44 -4	0.951605	ajusted	2
LTLE007	LTLE007	31-45	Words Remembered	Left medial temporal seed	R parahippocampus 36 -44 -4	-0.302649	ajusted	1
LTLE008	LTLE008	46-59	Words Remembered	Left medial temporal seed	R parahippocampus 36 -44 -4	-0.0166339	ajusted	1
LTLE009	LTLE009	31-45	Words Remembered	Left medial temporal seed	R parahippocampus 36 -44 -4	-0.311348	ajusted	1
LTLE010	LTLE010	18-30	Words Remembered	Left medial temporal seed	R parahippocampus 36 -44 -4	0.307299	ajusted	2
LTLE011	LTLE011	46-59	Words Remembered	Left medial temporal seed	R parahippocampus 36 -44 -4	-0.0152512	ajusted	1
RTLE001	RTLE001	60-69	Words Remembered	Left medial temporal seed	R parahippocampus 36 -44 -4	0.443252	ajusted	2
RTLE002	RTLE002	18-30	Words Remembered	Left medial temporal seed	R parahippocampus 36 -44 -4	0.267699	ajusted	2
RTLE003	RTLE003	46-59	Words Remembered	Left medial temporal seed	R parahippocampus 36 -44 -4	0.406099	ajusted	1
RTLE004	RTLE004	31-45	Words Remembered	Left medial temporal seed	R parahippocampus 36 -44 -4	0.557348	ajusted	2
RTLE005	RTLE005	46-59	Words Remembered	Left medial temporal seed	R parahippocampus 36 -44 -4	-0.444303	ajusted	2
RTLE006	RTLE006	46-59	Words Remembered	Left medial temporal seed	R parahippocampus 36 -44 -4	-0.255555	ajusted	2
RTLE007	RTLE007	60-69	Words Remembered	Left medial temporal seed	R parahippocampus 36 -44 -4	-0.216256	ajusted	2
RTLE008	RTLE008	31-45	Words Remembered	Left medial temporal seed	R parahippocampus 36 -44 -4	-0.218919	ajusted	1
RTLE009	RTLE009	46-59	Words Remembered	Left medial temporal seed	R parahippocampus 36 -44 -4	-0.0103646	ajusted	1
RTLE010	RTLE010	60-69	Words Remembered	Left medial temporal seed	R parahippocampus 36 -44 -4	0.338125	ajusted	2
RTLE011	RTLE011	46-59	Words Remembered	Left medial temporal seed	R parahippocampus 36 -44 -4	0.628848	ajusted	2
LTLE001	LTLE001	18-30	Words Remembered	Left medial temporal seed	R fusiform	-0.769953	ajusted	1
LTLE002	LTLE002	46-59	Words Remembered	Left medial temporal seed	R fusiform	-0.555044	ajusted	1
LTLE003	LTLE003	46-59	Words Remembered	Left medial temporal seed	R fusiform	-0.711273	ajusted	2
LTLE004	LTLE004	31-45	Words Remembered	Left medial temporal seed	R fusiform	1.91235	ajusted	1
LTLE005	LTLE005	46-59	Words Remembered	Left medial temporal seed	R fusiform	0.510161	ajusted	2
LTLE006	LTLE006	60-69	Words Remembered	Left medial temporal seed	R fusiform	1.19043	ajusted	2
LTLE007	LTLE007	31-45	Words Remembered	Left medial temporal seed	R fusiform	0.73755	ajusted	1
LTLE008	LTLE008	46-59	Words Remembered	Left medial temporal seed	R fusiform	-0.0729545	ajusted	1
LTLE009	LTLE009	31-45	Words Remembered	Left medial temporal seed	R fusiform	0.078389	ajusted	1
LTLE010	LTLE010	18-30	Words Remembered	Left medial temporal seed	R fusiform	0.462727	ajusted	2
LTLE011	LTLE011	46-59	Words Remembered	Left medial temporal seed	R fusiform	0.255154	ajusted	1
RTLE001	RTLE001	60-69	Words Remembered	Left medial temporal seed	R fusiform	-0.525008	ajusted	2
RTLE002	RTLE002	18-30	Words Remembered	Left medial temporal seed	R fusiform	0.66994	ajusted	2
RTLE003	RTLE003	46-59	Words Remembered	Left medial temporal seed	R fusiform	0.0327641	ajusted	1
RTLE004	RTLE004	31-45	Words Remembered	Left medial temporal seed	R fusiform	1.62674	ajusted	2
RTLE005	RTLE005	46-59	Words Remembered	Left medial temporal seed	R fusiform	-0.260209	ajusted	2
RTLE006	RTLE006	46-59	Words Remembered	Left medial temporal seed	R fusiform	-0.707391	ajusted	2
RTLE007	RTLE007	60-69	Words Remembered	Left medial temporal seed	R fusiform	0.171317	ajusted	2
RTLE008	RTLE008	31-45	Words Remembered	Left medial temporal seed	R fusiform	0.280264	ajusted	1
RTLE009	RTLE009	46-59	Words Remembered	Left medial temporal seed	R fusiform	0.843621	ajusted	1
RTLE010	RTLE010	60-69	Words Remembered	Left medial temporal seed	R fusiform	-0.995489	ajusted	2
RTLE011	RTLE011	46-59	Words Remembered	Left medial temporal seed	R fusiform	-1.13655	ajusted	2
LTLE001	LTLE001	18-30	Words Remembered	Left medial temporal seed	R anterior cingulum	-0.636386	ajusted	1
LTLE002	LTLE002	46-59	Words Remembered	Left medial temporal seed	R anterior cingulum	0.243851	ajusted	1
LTLE003	LTLE003	46-59	Words Remembered	Left medial temporal seed	R anterior cingulum	-0.18876	ajusted	2
LTLE004	LTLE004	31-45	Words Remembered	Left medial temporal seed	R anterior cingulum	0.220931	ajusted	1
LTLE005	LTLE005	46-59	Words Remembered	Left medial temporal seed	R anterior cingulum	0.56542	ajusted	2
LTLE006	LTLE006	60-69	Words Remembered	Left medial temporal seed	R anterior cingulum	-0.0741297	ajusted	2
LTLE007	LTLE007	31-45	Words Remembered	Left medial temporal seed	R anterior cingulum	0.131747	ajusted	1
LTLE008	LTLE008	46-59	Words Remembered	Left medial temporal seed	R anterior cingulum	-0.259638	ajusted	1
LTLE009	LTLE009	31-45	Words Remembered	Left medial temporal seed	R anterior cingulum	0.0438291	ajusted	1
LTLE010	LTLE010	18-30	Words Remembered	Left medial temporal seed	R anterior cingulum	0.0195511	ajusted	2
LTLE011	LTLE011	46-59	Words Remembered	Left medial temporal seed	R anterior cingulum	0.49663	ajusted	1
RTLE001	RTLE001	60-69	Words Remembered	Left medial temporal seed	R anterior cingulum	0.0797683	ajusted	2
RTLE002	RTLE002	18-30	Words Remembered	Left medial temporal seed	R anterior cingulum	0.336085	ajusted	2
RTLE003	RTLE003	46-59	Words Remembered	Left medial temporal seed	R anterior cingulum	0.370057	ajusted	1
RTLE004	RTLE004	31-45	Words Remembered	Left medial temporal seed	R anterior cingulum	0.147833	ajusted	2
RTLE005	RTLE005	46-59	Words Remembered	Left medial temporal seed	R anterior cingulum	0.0241369	ajusted	2
RTLE006	RTLE006	46-59	Words Remembered	Left medial temporal seed	R anterior cingulum	-0.601556	ajusted	2
RTLE007	RTLE007	60-69	Words Remembered	Left medial temporal seed	R anterior cingulum	-0.383652	ajusted	2
RTLE008	RTLE008	31-45	Words Remembered	Left medial temporal seed	R anterior cingulum	0.287532	ajusted	1
RTLE009	RTLE009	46-59	Words Remembered	Left medial temporal seed	R anterior cingulum	0.0499244	ajusted	1
RTLE010	RTLE010	60-69	Words Remembered	Left medial temporal seed	R anterior cingulum	0.147929	ajusted	2
RTLE011	RTLE011	46-59	Words Remembered	Left medial temporal seed	R anterior cingulum	-0.458058	ajusted	2
LTLE001	LTLE001	18-30	Words Remembered	Right medial temporal seed	R fusiform 44 -42 -22	-0.0847224	ajusted	1
LTLE002	LTLE002	46-59	Words Remembered	Right medial temporal seed	R fusiform 44 -42 -22	-0.192148	ajusted	1
LTLE003	LTLE003	46-59	Words Remembered	Right medial temporal seed	R fusiform 44 -42 -22	-0.0697386	ajusted	2
LTLE004	LTLE004	31-45	Words Remembered	Right medial temporal seed	R fusiform 44 -42 -22	-1.19139	ajusted	1
LTLE005	LTLE005	46-59	Words Remembered	Right medial temporal seed	R fusiform 44 -42 -22	0.493404	ajusted	2
LTLE006	LTLE006	60-69	Words Remembered	Right medial temporal seed	R fusiform 44 -42 -22	1.24964	ajusted	2
LTLE007	LTLE007	31-45	Words Remembered	Right medial temporal seed	R fusiform 44 -42 -22	-0.415166	ajusted	1
LTLE008	LTLE008	46-59	Words Remembered	Right medial temporal seed	R fusiform 44 -42 -22	-0.357828	ajusted	1
LTLE009	LTLE009	31-45	Words Remembered	Right medial temporal seed	R fusiform 44 -42 -22	0.282768	ajusted	1
LTLE010	LTLE010	18-30	Words Remembered	Right medial temporal seed	R fusiform 44 -42 -22	0.038003	ajusted	2
LTLE011	LTLE011	46-59	Words Remembered	Right medial temporal seed	R fusiform 44 -42 -22	0.247176	ajusted	1
RTLE001	RTLE001	60-69	Words Remembered	Right medial temporal seed	R fusiform 44 -42 -22	-1.17398	ajusted	2
RTLE002	RTLE002	18-30	Words Remembered	Right medial temporal seed	R fusiform 44 -42 -22	0.715961	ajusted	2
RTLE003	RTLE003	46-59	Words Remembered	Right medial temporal seed	R fusiform 44 -42 -22	1.03854	ajusted	1
RTLE004	RTLE004	31-45	Words Remembered	Right medial temporal seed	R fusiform 44 -42 -22	1.90761	ajusted	2
RTLE005	RTLE005	46-59	Words Remembered	Right medial temporal seed	R fusiform 44 -42 -22	-0.695056	ajusted	2
RTLE006	RTLE006	46-59	Words Remembered	Right medial temporal seed	R fusiform 44 -42 -22	-1.48156	ajusted	2
RTLE007	RTLE007	60-69	Words Remembered	Right medial temporal seed	R fusiform 44 -42 -22	-0.0369707	ajusted	2
RTLE008	RTLE008	31-45	Words Remembered	Right medial temporal seed	R fusiform 44 -42 -22	-0.309135	ajusted	1
RTLE009	RTLE009	46-59	Words Remembered	Right medial temporal seed	R fusiform 44 -42 -22	0.300936	ajusted	1
RTLE010	RTLE010	60-69	Words Remembered	Right medial temporal seed	R fusiform 44 -42 -22	0.660458	ajusted	2
RTLE011	RTLE011	46-59	Words Remembered	Right medial temporal seed	R fusiform 44 -42 -22	0.79341	ajusted	2
LTLE001	LTLE001	18-30	Words Remembered	Right medial temporal seed	R fusiform 36 -76 -14	-1.87334	ajusted	1
LTLE002	LTLE002	46-59	Words Remembered	Right medial temporal seed	R fusiform 36 -76 -14	0.137048	ajusted	1
LTLE003	LTLE003	46-59	Words Remembered	Right medial temporal seed	R fusiform 36 -76 -14	-0.342842	ajusted	2
LTLE004	LTLE004	31-45	Words Remembered	Right medial temporal seed	R fusiform 36 -76 -14	-0.409467	ajusted	1
LTLE005	LTLE005	46-59	Words Remembered	Right medial temporal seed	R fusiform 36 -76 -14	1.16616	ajusted	2
LTLE006	LTLE006	60-69	Words Remembered	Right medial temporal seed	R fusiform 36 -76 -14	0.782271	ajusted	2
LTLE007	LTLE007	31-45	Words Remembered	Right medial temporal seed	R fusiform 36 -76 -14	-0.176009	ajusted	1
LTLE008	LTLE008	46-59	Words Remembered	Right medial temporal seed	R fusiform 36 -76 -14	-0.1456	ajusted	1
LTLE009	LTLE009	31-45	Words Remembered	Right medial temporal seed	R fusiform 36 -76 -14	0.416169	ajusted	1
LTLE010	LTLE010	18-30	Words Remembered	Right medial temporal seed	R fusiform 36 -76 -14	1.1577	ajusted	2
LTLE011	LTLE011	46-59	Words Remembered	Right medial temporal seed	R fusiform 36 -76 -14	-0.712094	ajusted	1
RTLE001	RTLE001	60-69	Words Remembered	Right medial temporal seed	R fusiform 36 -76 -14	1.69236	ajusted	2
RTLE002	RTLE002	18-30	Words Remembered	Right medial temporal seed	R fusiform 36 -76 -14	2.81323	ajusted	2
RTLE003	RTLE003	46-59	Words Remembered	Right medial temporal seed	R fusiform 36 -76 -14	0.386374	ajusted	1
RTLE004	RTLE004	31-45	Words Remembered	Right medial temporal seed	R fusiform 36 -76 -14	3.52183	ajusted	2
RTLE005	RTLE005	46-59	Words Remembered	Right medial temporal seed	R fusiform 36 -76 -14	-0.269872	ajusted	2
RTLE006	RTLE006	46-59	Words Remembered	Right medial temporal seed	R fusiform 36 -76 -14	-0.368679	ajusted	2
RTLE007	RTLE007	60-69	Words Remembered	Right medial temporal seed	R fusiform 36 -76 -14	0.288376	ajusted	2
RTLE008	RTLE008	31-45	Words Remembered	Right medial temporal seed	R fusiform 36 -76 -14	1.33034	ajusted	1
RTLE009	RTLE009	46-59	Words Remembered	Right medial temporal seed	R fusiform 36 -76 -14	0.154584	ajusted	1
RTLE010	RTLE010	60-69	Words Remembered	Right medial temporal seed	R fusiform 36 -76 -14	0.517728	ajusted	2
RTLE011	RTLE011	46-59	Words Remembered	Right medial temporal seed	R fusiform 36 -76 -14	0.931983	ajusted	2

## Sheet: Figure 4
Figure 4
	Subject ID	Age Group (at 10 years)	fMRI Task Condition	Seed Region	Region of Interest	Eigenvariate (Connectivity difference)	F-contrast	Sex
	LTLE001	18-30	Faces Remembered	Left medial temporal seed	L parahippocampus	1.26678	ajusted	1
	LTLE002	46-59	Faces Remembered	Left medial temporal seed	L parahippocampus	0.636656	ajusted	1
	LTLE003	46-59	Faces Remembered	Left medial temporal seed	L parahippocampus	-0.00740644	ajusted	2
	LTLE004	31-45	Faces Remembered	Left medial temporal seed	L parahippocampus	0.162612	ajusted	1
	LTLE005	46-59	Faces Remembered	Left medial temporal seed	L parahippocampus	-0.00895044	ajusted	2
	LTLE006	60-69	Faces Remembered	Left medial temporal seed	L parahippocampus	1.65216	ajusted	2
	LTLE007	31-45	Faces Remembered	Left medial temporal seed	L parahippocampus	-1.38406	ajusted	1
	LTLE008	46-59	Faces Remembered	Left medial temporal seed	L parahippocampus	0.230362	ajusted	1
	LTLE009	31-45	Faces Remembered	Left medial temporal seed	L parahippocampus	-0.489431	ajusted	1
	LTLE010	18-30	Faces Remembered	Left medial temporal seed	L parahippocampus	0.139759	ajusted	2
	LTLE011	46-59	Faces Remembered	Left medial temporal seed	L parahippocampus	0.100528	ajusted	1
	LTLE001	18-30	Faces Remembered	Left medial temporal seed	L fusiform -20 -48 -16	0.969214	ajusted	1
	LTLE002	46-59	Faces Remembered	Left medial temporal seed	L fusiform -20 -48 -16	0.149676	ajusted	1
	LTLE003	46-59	Faces Remembered	Left medial temporal seed	L fusiform -20 -48 -16	-0.601109	ajusted	2
	LTLE004	31-45	Faces Remembered	Left medial temporal seed	L fusiform -20 -48 -16	-0.264985	ajusted	1
	LTLE005	46-59	Faces Remembered	Left medial temporal seed	L fusiform -20 -48 -16	0.311396	ajusted	2
	LTLE006	60-69	Faces Remembered	Left medial temporal seed	L fusiform -20 -48 -16	2.83737	ajusted	2
	LTLE007	31-45	Faces Remembered	Left medial temporal seed	L fusiform -20 -48 -16	-0.460033	ajusted	1
	LTLE008	46-59	Faces Remembered	Left medial temporal seed	L fusiform -20 -48 -16	-1.0037	ajusted	1
	LTLE009	31-45	Faces Remembered	Left medial temporal seed	L fusiform -20 -48 -16	0.389399	ajusted	1
	LTLE010	18-30	Faces Remembered	Left medial temporal seed	L fusiform -20 -48 -16	0.735881	ajusted	2
	LTLE011	46-59	Faces Remembered	Left medial temporal seed	L fusiform -20 -48 -16	0.808498	ajusted	1
	LTLE001	18-30	Faces Remembered	Left medial temporal seed	R fusiform 36 -62 -14	0.813586	ajusted	1
	LTLE002	46-59	Faces Remembered	Left medial temporal seed	R fusiform 36 -62 -14	0.399304	ajusted	1
	LTLE003	46-59	Faces Remembered	Left medial temporal seed	R fusiform 36 -62 -14	0.340592	ajusted	2
	LTLE004	31-45	Faces Remembered	Left medial temporal seed	R fusiform 36 -62 -14	-0.404625	ajusted	1
	LTLE005	46-59	Faces Remembered	Left medial temporal seed	R fusiform 36 -62 -14	0.779412	ajusted	2
	LTLE006	60-69	Faces Remembered	Left medial temporal seed	R fusiform 36 -62 -14	1.47999	ajusted	2
	LTLE007	31-45	Faces Remembered	Left medial temporal seed	R fusiform 36 -62 -14	0.14671	ajusted	1
	LTLE008	46-59	Faces Remembered	Left medial temporal seed	R fusiform 36 -62 -14	-1.66731	ajusted	1
	LTLE009	31-45	Faces Remembered	Left medial temporal seed	R fusiform 36 -62 -14	0.585214	ajusted	1
	LTLE010	18-30	Faces Remembered	Left medial temporal seed	R fusiform 36 -62 -14	1.32127	ajusted	2
	LTLE011	46-59	Faces Remembered	Left medial temporal seed	R fusiform 36 -62 -14	0.926819	ajusted	1
	LTLE001	18-30	Faces Remembered	Left medial temporal seed	L fusiform -38 -26 -16	-0.648878	ajusted	1
	LTLE002	46-59	Faces Remembered	Left medial temporal seed	L fusiform -38 -26 -16	0.141268	ajusted	1
	LTLE003	46-59	Faces Remembered	Left medial temporal seed	L fusiform -38 -26 -16	-0.240389	ajusted	2
	LTLE004	31-45	Faces Remembered	Left medial temporal seed	L fusiform -38 -26 -16	0.765189	ajusted	1
	LTLE005	46-59	Faces Remembered	Left medial temporal seed	L fusiform -38 -26 -16	-0.444953	ajusted	2
	LTLE006	60-69	Faces Remembered	Left medial temporal seed	L fusiform -38 -26 -16	1.31471	ajusted	2
	LTLE007	31-45	Faces Remembered	Left medial temporal seed	L fusiform -38 -26 -16	0.000654687	ajusted	1
	LTLE008	46-59	Faces Remembered	Left medial temporal seed	L fusiform -38 -26 -16	-0.0865766	ajusted	1
	LTLE009	31-45	Faces Remembered	Left medial temporal seed	L fusiform -38 -26 -16	-0.217826	ajusted	1
	LTLE010	18-30	Faces Remembered	Left medial temporal seed	L fusiform -38 -26 -16	-0.37328	ajusted	2
	LTLE011	46-59	Faces Remembered	Left medial temporal seed	L fusiform -38 -26 -16	-0.209915	ajusted	1
	LTLE001	18-30	Faces Remembered	Left medial temporal seed	L fusiform -36 -62 -10	0.979307	ajusted	1
	LTLE002	46-59	Faces Remembered	Left medial temporal seed	L fusiform -36 -62 -10	-0.140394	ajusted	1
	LTLE003	46-59	Faces Remembered	Left medial temporal seed	L fusiform -36 -62 -10	-0.191877	ajusted	2
	LTLE004	31-45	Faces Remembered	Left medial temporal seed	L fusiform -36 -62 -10	-0.742192	ajusted	1
	LTLE005	46-59	Faces Remembered	Left medial temporal seed	L fusiform -36 -62 -10	-0.227948	ajusted	2
	LTLE006	60-69	Faces Remembered	Left medial temporal seed	L fusiform -36 -62 -10	2.18504	ajusted	2
	LTLE007	31-45	Faces Remembered	Left medial temporal seed	L fusiform -36 -62 -10	-0.460959	ajusted	1
	LTLE008	46-59	Faces Remembered	Left medial temporal seed	L fusiform -36 -62 -10	-1.74846	ajusted	1
	LTLE009	31-45	Faces Remembered	Left medial temporal seed	L fusiform -36 -62 -10	0.205892	ajusted	1
	LTLE010	18-30	Faces Remembered	Left medial temporal seed	L fusiform -36 -62 -10	0.640306	ajusted	2
	LTLE011	46-59	Faces Remembered	Left medial temporal seed	L fusiform -36 -62 -10	-0.498722	ajusted	1
	LTLE001	18-30	Faces Remembered	Left medial temporal seed	R fusiform 30 -70 -2	0.453887	ajusted	1
	LTLE002	46-59	Faces Remembered	Left medial temporal seed	R fusiform 30 -70 -2	-0.00500627	ajusted	1
	LTLE003	46-59	Faces Remembered	Left medial temporal seed	R fusiform 30 -70 -2	-0.0418786	ajusted	2
	LTLE004	31-45	Faces Remembered	Left medial temporal seed	R fusiform 30 -70 -2	-0.893154	ajusted	1
	LTLE005	46-59	Faces Remembered	Left medial temporal seed	R fusiform 30 -70 -2	0.224316	ajusted	2
	LTLE006	60-69	Faces Remembered	Left medial temporal seed	R fusiform 30 -70 -2	0.679436	ajusted	2
	LTLE007	31-45	Faces Remembered	Left medial temporal seed	R fusiform 30 -70 -2	0.0160296	ajusted	1
	LTLE008	46-59	Faces Remembered	Left medial temporal seed	R fusiform 30 -70 -2	-1.66836	ajusted	1
	LTLE009	31-45	Faces Remembered	Left medial temporal seed	R fusiform 30 -70 -2	0.0407883	ajusted	1
	LTLE010	18-30	Faces Remembered	Left medial temporal seed	R fusiform 30 -70 -2	0.815238	ajusted	2
	LTLE011	46-59	Faces Remembered	Left medial temporal seed	R fusiform 30 -70 -2	0.378708	ajusted	1
	LTLE001	18-30	Faces Remembered	Left medial temporal seed	R parahippocampus	0.453887	ajusted	1
	LTLE002	46-59	Faces Remembered	Left medial temporal seed	R parahippocampus	-0.00500627	ajusted	1
	LTLE003	46-59	Faces Remembered	Left medial temporal seed	R parahippocampus	-0.0418786	ajusted	2
	LTLE004	31-45	Faces Remembered	Left medial temporal seed	R parahippocampus	-0.893154	ajusted	1
	LTLE005	46-59	Faces Remembered	Left medial temporal seed	R parahippocampus	0.224316	ajusted	2
	LTLE006	60-69	Faces Remembered	Left medial temporal seed	R parahippocampus	0.679436	ajusted	2
	LTLE007	31-45	Faces Remembered	Left medial temporal seed	R parahippocampus	0.0160296	ajusted	1
	LTLE008	46-59	Faces Remembered	Left medial temporal seed	R parahippocampus	-1.66836	ajusted	1
	LTLE009	31-45	Faces Remembered	Left medial temporal seed	R parahippocampus	0.0407883	ajusted	1
	LTLE010	18-30	Faces Remembered	Left medial temporal seed	R parahippocampus	0.815238	ajusted	2
	LTLE011	46-59	Faces Remembered	Left medial temporal seed	R parahippocampus	0.378708	ajusted	1
	LTLE001	18-30	Faces Remembered	Left medial temporal seed	R frontal gyrus	-0.113555	ajusted	1
	LTLE002	46-59	Faces Remembered	Left medial temporal seed	R frontal gyrus	0.283286	ajusted	1
	LTLE003	46-59	Faces Remembered	Left medial temporal seed	R frontal gyrus	-0.555259	ajusted	2
	LTLE004	31-45	Faces Remembered	Left medial temporal seed	R frontal gyrus	-0.311765	ajusted	1
	LTLE005	46-59	Faces Remembered	Left medial temporal seed	R frontal gyrus	0.47849	ajusted	2
	LTLE006	60-69	Faces Remembered	Left medial temporal seed	R frontal gyrus	-0.24094	ajusted	2
	LTLE007	31-45	Faces Remembered	Left medial temporal seed	R frontal gyrus	-0.0333331	ajusted	1
	LTLE008	46-59	Faces Remembered	Left medial temporal seed	R frontal gyrus	-0.245491	ajusted	1
	LTLE009	31-45	Faces Remembered	Left medial temporal seed	R frontal gyrus	-0.121234	ajusted	1
	LTLE010	18-30	Faces Remembered	Left medial temporal seed	R frontal gyrus	0.163637	ajusted	2
	LTLE011	46-59	Faces Remembered	Left medial temporal seed	R frontal gyrus	0.696164	ajusted	1
	LTLE001	18-30	Faces Remembered	Left medial temporal seed	R supramarginal gyrus	-0.503368	ajusted	1
	LTLE002	46-59	Faces Remembered	Left medial temporal seed	R supramarginal gyrus	-0.70164	ajusted	1
	LTLE003	46-59	Faces Remembered	Left medial temporal seed	R supramarginal gyrus	-0.559134	ajusted	2
	LTLE004	31-45	Faces Remembered	Left medial temporal seed	R supramarginal gyrus	0.884471	ajusted	1
	LTLE005	46-59	Faces Remembered	Left medial temporal seed	R supramarginal gyrus	-0.240202	ajusted	2
	LTLE006	60-69	Faces Remembered	Left medial temporal seed	R supramarginal gyrus	0.0695842	ajusted	2
	LTLE007	31-45	Faces Remembered	Left medial temporal seed	R supramarginal gyrus	-0.355698	ajusted	1
	LTLE008	46-59	Faces Remembered	Left medial temporal seed	R supramarginal gyrus	-1.43547	ajusted	1
	LTLE009	31-45	Faces Remembered	Left medial temporal seed	R supramarginal gyrus	0.397486	ajusted	1
	LTLE010	18-30	Faces Remembered	Left medial temporal seed	R supramarginal gyrus	1.07607	ajusted	2
	LTLE011	46-59	Faces Remembered	Left medial temporal seed	R supramarginal gyrus	1.3679	ajusted	1
	LTLE001	18-30	Faces Remembered	Right medial temporal seed	R frontal gyrus	-0.313908	ajusted	1
	LTLE002	46-59	Faces Remembered	Right medial temporal seed	R frontal gyrus	0.234274	ajusted	1
	LTLE003	46-59	Faces Remembered	Right medial temporal seed	R frontal gyrus	-0.0179772	ajusted	2
	LTLE004	31-45	Faces Remembered	Right medial temporal seed	R frontal gyrus	0.239151	ajusted	1
	LTLE005	46-59	Faces Remembered	Right medial temporal seed	R frontal gyrus	0.726874	ajusted	2
	LTLE006	60-69	Faces Remembered	Right medial temporal seed	R frontal gyrus	0.98181	ajusted	2
	LTLE007	31-45	Faces Remembered	Right medial temporal seed	R frontal gyrus	-0.078144	ajusted	1
	LTLE008	46-59	Faces Remembered	Right medial temporal seed	R frontal gyrus	0.293164	ajusted	1
	LTLE009	31-45	Faces Remembered	Right medial temporal seed	R frontal gyrus	-0.42516	ajusted	1
	LTLE010	18-30	Faces Remembered	Right medial temporal seed	R frontal gyrus	0.0836014	ajusted	2
	LTLE011	46-59	Faces Remembered	Right medial temporal seed	R frontal gyrus	0.696981	ajusted	1
	LTLE001	18-30	Faces Remembered	Right medial temporal seed	R parahippocampus	-0.322916	ajusted	1
	LTLE002	46-59	Faces Remembered	Right medial temporal seed	R parahippocampus	0.0679336	ajusted	1
	LTLE003	46-59	Faces Remembered	Right medial temporal seed	R parahippocampus	-0.0837059	ajusted	2
	LTLE004	31-45	Faces Remembered	Right medial temporal seed	R parahippocampus	0.27352	ajusted	1
	LTLE005	46-59	Faces Remembered	Right medial temporal seed	R parahippocampus	0.688126	ajusted	2
	LTLE006	60-69	Faces Remembered	Right medial temporal seed	R parahippocampus	0.180111	ajusted	2
	LTLE007	31-45	Faces Remembered	Right medial temporal seed	R parahippocampus	-0.582901	ajusted	1
	LTLE008	46-59	Faces Remembered	Right medial temporal seed	R parahippocampus	0.0170581	ajusted	1
	LTLE009	31-45	Faces Remembered	Right medial temporal seed	R parahippocampus	-0.465835	ajusted	1
	LTLE010	18-30	Faces Remembered	Right medial temporal seed	R parahippocampus	-0.00799411	ajusted	2
	LTLE011	46-59	Faces Remembered	Right medial temporal seed	R parahippocampus	0.236603	ajusted	1

## Sheet: Figure 5
Figure 5
	Subject ID	Age Group (at 10 years)	fMRI Task Condition	Seed Region	Region of Interest	Eigenvariate (Connectivity difference)	F-contrast	Sex
	RTLE001	60-69	Faces Remembered	Left medial temporal seed	L parahippocampus	0.267283	ajusted	2
	RTLE002	18-30	Faces Remembered	Left medial temporal seed	L parahippocampus	-2.3944	ajusted	2
	RTLE003	46-59	Faces Remembered	Left medial temporal seed	L parahippocampus	0.627179	ajusted	1
	RTLE004	31-45	Faces Remembered	Left medial temporal seed	L parahippocampus	-1.218	ajusted	2
	RTLE005	46-59	Faces Remembered	Left medial temporal seed	L parahippocampus	0.524719	ajusted	2
	RTLE006	46-59	Faces Remembered	Left medial temporal seed	L parahippocampus	0.0819002	ajusted	2
	RTLE007	60-69	Faces Remembered	Left medial temporal seed	L parahippocampus	0.816616	ajusted	2
	RTLE008	31-45	Faces Remembered	Left medial temporal seed	L parahippocampus	-0.836638	ajusted	1
	RTLE009	46-59	Faces Remembered	Left medial temporal seed	L parahippocampus	1.66609	ajusted	1
	RTLE010	60-69	Faces Remembered	Left medial temporal seed	L parahippocampus	-0.212065	ajusted	2
	RTLE011	46-59	Faces Remembered	Left medial temporal seed	L parahippocampus	0.677321	ajusted	2
	RTLE001	60-69	Faces Remembered	Left medial temporal seed	L fusiform -20 -48 -16	0.729463	ajusted	2
	RTLE002	18-30	Faces Remembered	Left medial temporal seed	L fusiform -20 -48 -16	-1.19079	ajusted	2
	RTLE003	46-59	Faces Remembered	Left medial temporal seed	L fusiform -20 -48 -16	0.668422	ajusted	1
	RTLE004	31-45	Faces Remembered	Left medial temporal seed	L fusiform -20 -48 -16	-1.22704	ajusted	2
	RTLE005	46-59	Faces Remembered	Left medial temporal seed	L fusiform -20 -48 -16	1.17951	ajusted	2
	RTLE006	46-59	Faces Remembered	Left medial temporal seed	L fusiform -20 -48 -16	-0.384266	ajusted	2
	RTLE007	60-69	Faces Remembered	Left medial temporal seed	L fusiform -20 -48 -16	0.0439382	ajusted	2
	RTLE008	31-45	Faces Remembered	Left medial temporal seed	L fusiform -20 -48 -16	-0.495612	ajusted	1
	RTLE009	46-59	Faces Remembered	Left medial temporal seed	L fusiform -20 -48 -16	1.68948	ajusted	1
	RTLE010	60-69	Faces Remembered	Left medial temporal seed	L fusiform -20 -48 -16	0.348853	ajusted	2
	RTLE011	46-59	Faces Remembered	Left medial temporal seed	L fusiform -20 -48 -16	-0.632486	ajusted	2
	RTLE001	60-69	Faces Remembered	Left medial temporal seed	R fusiform 36 -62 -14	-0.0571405	ajusted	2
	RTLE002	18-30	Faces Remembered	Left medial temporal seed	R fusiform 36 -62 -14	-1.14835	ajusted	2
	RTLE003	46-59	Faces Remembered	Left medial temporal seed	R fusiform 36 -62 -14	0.163175	ajusted	1
	RTLE004	31-45	Faces Remembered	Left medial temporal seed	R fusiform 36 -62 -14	0.882988	ajusted	2
	RTLE005	46-59	Faces Remembered	Left medial temporal seed	R fusiform 36 -62 -14	1.2997	ajusted	2
	RTLE006	46-59	Faces Remembered	Left medial temporal seed	R fusiform 36 -62 -14	0.0181592	ajusted	2
	RTLE007	60-69	Faces Remembered	Left medial temporal seed	R fusiform 36 -62 -14	-1.29353	ajusted	2
	RTLE008	31-45	Faces Remembered	Left medial temporal seed	R fusiform 36 -62 -14	-0.547044	ajusted	1
	RTLE009	46-59	Faces Remembered	Left medial temporal seed	R fusiform 36 -62 -14	1.17052	ajusted	1
	RTLE010	60-69	Faces Remembered	Left medial temporal seed	R fusiform 36 -62 -14	0.0320487	ajusted	2
	RTLE011	46-59	Faces Remembered	Left medial temporal seed	R fusiform 36 -62 -14	-0.520526	ajusted	2
	RTLE001	60-69	Faces Remembered	Left medial temporal seed	L fusiform -38 -26 -16	0.272459	ajusted	2
	RTLE002	18-30	Faces Remembered	Left medial temporal seed	L fusiform -38 -26 -16	0.652502	ajusted	2
	RTLE003	46-59	Faces Remembered	Left medial temporal seed	L fusiform -38 -26 -16	0.362513	ajusted	1
	RTLE004	31-45	Faces Remembered	Left medial temporal seed	L fusiform -38 -26 -16	-0.410942	ajusted	2
	RTLE005	46-59	Faces Remembered	Left medial temporal seed	L fusiform -38 -26 -16	0.124762	ajusted	2
	RTLE006	46-59	Faces Remembered	Left medial temporal seed	L fusiform -38 -26 -16	0.290906	ajusted	2
	RTLE007	60-69	Faces Remembered	Left medial temporal seed	L fusiform -38 -26 -16	-0.0946795	ajusted	2
	RTLE008	31-45	Faces Remembered	Left medial temporal seed	L fusiform -38 -26 -16	-0.108867	ajusted	1
	RTLE009	46-59	Faces Remembered	Left medial temporal seed	L fusiform -38 -26 -16	0.387009	ajusted	1
	RTLE010	60-69	Faces Remembered	Left medial temporal seed	L fusiform -38 -26 -16	0.377193	ajusted	2
	RTLE011	46-59	Faces Remembered	Left medial temporal seed	L fusiform -38 -26 -16	-0.214574	ajusted	2
	RTLE001	60-69	Faces Remembered	Left medial temporal seed	L fusiform -36 -62 -10	1.11856	ajusted	2
	RTLE002	18-30	Faces Remembered	Left medial temporal seed	L fusiform -36 -62 -10	-0.106478	ajusted	2
	RTLE003	46-59	Faces Remembered	Left medial temporal seed	L fusiform -36 -62 -10	0.954148	ajusted	1
	RTLE004	31-45	Faces Remembered	Left medial temporal seed	L fusiform -36 -62 -10	-0.676369	ajusted	2
	RTLE005	46-59	Faces Remembered	Left medial temporal seed	L fusiform -36 -62 -10	1.20796	ajusted	2
	RTLE006	46-59	Faces Remembered	Left medial temporal seed	L fusiform -36 -62 -10	0.149367	ajusted	2
	RTLE007	60-69	Faces Remembered	Left medial temporal seed	L fusiform -36 -62 -10	0.374737	ajusted	2
	RTLE008	31-45	Faces Remembered	Left medial temporal seed	L fusiform -36 -62 -10	-0.283758	ajusted	1
	RTLE009	46-59	Faces Remembered	Left medial temporal seed	L fusiform -36 -62 -10	2.03716	ajusted	1
	RTLE010	60-69	Faces Remembered	Left medial temporal seed	L fusiform -36 -62 -10	-0.0294335	ajusted	2
	RTLE011	46-59	Faces Remembered	Left medial temporal seed	L fusiform -36 -62 -10	-0.112604	ajusted	2
	RTLE001	60-69	Faces Remembered	Left medial temporal seed	R fusiform 30 -70 -2	0.34992	ajusted	2
	RTLE002	18-30	Faces Remembered	Left medial temporal seed	R fusiform 30 -70 -2	-0.553046	ajusted	2
	RTLE003	46-59	Faces Remembered	Left medial temporal seed	R fusiform 30 -70 -2	0.216515	ajusted	1
	RTLE004	31-45	Faces Remembered	Left medial temporal seed	R fusiform 30 -70 -2	1.67569	ajusted	2
	RTLE005	46-59	Faces Remembered	Left medial temporal seed	R fusiform 30 -70 -2	1.83107	ajusted	2
	RTLE006	46-59	Faces Remembered	Left medial temporal seed	R fusiform 30 -70 -2	0.38979	ajusted	2
	RTLE007	60-69	Faces Remembered	Left medial temporal seed	R fusiform 30 -70 -2	-0.662188	ajusted	2
	RTLE008	31-45	Faces Remembered	Left medial temporal seed	R fusiform 30 -70 -2	-0.0342087	ajusted	1
	RTLE009	46-59	Faces Remembered	Left medial temporal seed	R fusiform 30 -70 -2	1.49912	ajusted	1
	RTLE010	60-69	Faces Remembered	Left medial temporal seed	R fusiform 30 -70 -2	0.368347	ajusted	2
	RTLE011	46-59	Faces Remembered	Left medial temporal seed	R fusiform 30 -70 -2	-0.165265	ajusted	2
	RTLE001	60-69	Faces Remembered	Left medial temporal seed	R parahippocampus	0.34992	ajusted	2
	RTLE002	18-30	Faces Remembered	Left medial temporal seed	R parahippocampus	-0.553046	ajusted	2
	RTLE003	46-59	Faces Remembered	Left medial temporal seed	R parahippocampus	0.216515	ajusted	1
	RTLE004	31-45	Faces Remembered	Left medial temporal seed	R parahippocampus	1.67569	ajusted	2
	RTLE005	46-59	Faces Remembered	Left medial temporal seed	R parahippocampus	1.83107	ajusted	2
	RTLE006	46-59	Faces Remembered	Left medial temporal seed	R parahippocampus	0.38979	ajusted	2
	RTLE007	60-69	Faces Remembered	Left medial temporal seed	R parahippocampus	-0.662188	ajusted	2
	RTLE008	31-45	Faces Remembered	Left medial temporal seed	R parahippocampus	-0.0342087	ajusted	1
	RTLE009	46-59	Faces Remembered	Left medial temporal seed	R parahippocampus	1.49912	ajusted	1
	RTLE010	60-69	Faces Remembered	Left medial temporal seed	R parahippocampus	0.368347	ajusted	2
	RTLE011	46-59	Faces Remembered	Left medial temporal seed	R parahippocampus	-0.165265	ajusted	2
	RTLE001	60-69	Faces Remembered	Left medial temporal seed	R frontal gyrus	-0.463553	ajusted	2
	RTLE002	18-30	Faces Remembered	Left medial temporal seed	R frontal gyrus	0.754569	ajusted	2
	RTLE003	46-59	Faces Remembered	Left medial temporal seed	R frontal gyrus	-0.439802	ajusted	1
	RTLE004	31-45	Faces Remembered	Left medial temporal seed	R frontal gyrus	0.559816	ajusted	2
	RTLE005	46-59	Faces Remembered	Left medial temporal seed	R frontal gyrus	1.01382	ajusted	2
	RTLE006	46-59	Faces Remembered	Left medial temporal seed	R frontal gyrus	0.182701	ajusted	2
	RTLE007	60-69	Faces Remembered	Left medial temporal seed	R frontal gyrus	0.451332	ajusted	2
	RTLE008	31-45	Faces Remembered	Left medial temporal seed	R frontal gyrus	0.0633863	ajusted	1
	RTLE009	46-59	Faces Remembered	Left medial temporal seed	R frontal gyrus	0.251784	ajusted	1
	RTLE010	60-69	Faces Remembered	Left medial temporal seed	R frontal gyrus	0.77017	ajusted	2
	RTLE011	46-59	Faces Remembered	Left medial temporal seed	R frontal gyrus	0.102403	ajusted	2
	RTLE001	60-69	Faces Remembered	Left medial temporal seed	R supramarginal gyrus	-0.0575216	ajusted	2
	RTLE002	18-30	Faces Remembered	Left medial temporal seed	R supramarginal gyrus	2.08436	ajusted	2
	RTLE003	46-59	Faces Remembered	Left medial temporal seed	R supramarginal gyrus	0.862314	ajusted	1
	RTLE004	31-45	Faces Remembered	Left medial temporal seed	R supramarginal gyrus	0.843192	ajusted	2
	RTLE005	46-59	Faces Remembered	Left medial temporal seed	R supramarginal gyrus	0.456108	ajusted	2
	RTLE006	46-59	Faces Remembered	Left medial temporal seed	R supramarginal gyrus	0.309089	ajusted	2
	RTLE007	60-69	Faces Remembered	Left medial temporal seed	R supramarginal gyrus	-0.227512	ajusted	2
	RTLE008	31-45	Faces Remembered	Left medial temporal seed	R supramarginal gyrus	-0.0324823	ajusted	1
	RTLE009	46-59	Faces Remembered	Left medial temporal seed	R supramarginal gyrus	1.04449	ajusted	1
	RTLE010	60-69	Faces Remembered	Left medial temporal seed	R supramarginal gyrus	-0.956777	ajusted	2
	RTLE011	46-59	Faces Remembered	Left medial temporal seed	R supramarginal gyrus	-0.318735	ajusted	2
	RTLE001	60-69	Faces Remembered	Right medial temporal seed	R frontal gyrus	0.396223	ajusted	2
	RTLE002	18-30	Faces Remembered	Right medial temporal seed	R frontal gyrus	0.000647409	ajusted	2
	RTLE003	46-59	Faces Remembered	Right medial temporal seed	R frontal gyrus	-0.504649	ajusted	1
	RTLE004	31-45	Faces Remembered	Right medial temporal seed	R frontal gyrus	0.0911424	ajusted	2
	RTLE005	46-59	Faces Remembered	Right medial temporal seed	R frontal gyrus	-0.481316	ajusted	2
	RTLE006	46-59	Faces Remembered	Right medial temporal seed	R frontal gyrus	-0.216106	ajusted	2
	RTLE007	60-69	Faces Remembered	Right medial temporal seed	R frontal gyrus	-0.519187	ajusted	2
	RTLE008	31-45	Faces Remembered	Right medial temporal seed	R frontal gyrus	-0.062219	ajusted	1
	RTLE009	46-59	Faces Remembered	Right medial temporal seed	R frontal gyrus	0.472331	ajusted	1
	RTLE010	60-69	Faces Remembered	Right medial temporal seed	R frontal gyrus	0.569521	ajusted	2
	RTLE011	46-59	Faces Remembered	Right medial temporal seed	R frontal gyrus	0.253611	ajusted	2
	RTLE001	60-69	Faces Remembered	Right medial temporal seed	R parahippocampus	0.0148247	ajusted	2
	RTLE002	18-30	Faces Remembered	Right medial temporal seed	R parahippocampus	2.39862	ajusted	2
	RTLE003	46-59	Faces Remembered	Right medial temporal seed	R parahippocampus	0.565413	ajusted	1
	RTLE004	31-45	Faces Remembered	Right medial temporal seed	R parahippocampus	0.00459271	ajusted	2
	RTLE005	46-59	Faces Remembered	Right medial temporal seed	R parahippocampus	-0.409129	ajusted	2
	RTLE006	46-59	Faces Remembered	Right medial temporal seed	R parahippocampus	1.12337	ajusted	2
	RTLE007	60-69	Faces Remembered	Right medial temporal seed	R parahippocampus	1.0291	ajusted	2
	RTLE008	31-45	Faces Remembered	Right medial temporal seed	R parahippocampus	-0.472683	ajusted	1
	RTLE009	46-59	Faces Remembered	Right medial temporal seed	R parahippocampus	0.299825	ajusted	1
	RTLE010	60-69	Faces Remembered	Right medial temporal seed	R parahippocampus	0.407234	ajusted	2
	RTLE011	46-59	Faces Remembered	Right medial temporal seed	R parahippocampus	0.0527163	ajusted	2
